# Supplementary material for: Expanding the Utility of Bioinformatic Data for the Full Stereostructural Assignments of Marinolides A and B, 24- and 26-Membered Macrolactones Produced by a Chemically Exceptional Marine-Derived Bacterium
Source: Mar Drugs. 2023 Jun 20;21(6):367. doi: 10.3390/md21060367 (PMC10301374; doi:10.3390/md21060367)
Supplement: Supplementary file 1 [file marinedrugs-21-00367-s001.zip]

Archive with 1 entries (1 files):
- marinedrugs-2459613-supplementary.pdf
